# Supplementary material for: Integrated metabolic profiling and transcriptome analysis of pigment accumulation in Lonicera japonica flower petals during colour-transition
Source: BMC Plant Biol. 2021 Feb 17;21:98. doi: 10.1186/s12870-021-02877-y (PMC7890969; doi:10.1186/s12870-021-02877-y)
Supplement: Supplementary file 7 — Additional file 7: Table S7. Genes involving in plant hormone signal transduction and pigments metabolism. [file 12870_2021_2877_MOESM7_ESM.xlsx]

## Sheet: 1
Table S7. Genes involving in plant hormone signal transduction and pigments metabolism
Plant hormone signal transduction
ID	GB_Pe	WF_Pe	YF_Pe	annotation	pathway
c44941_g13	201.377	53.175	47.4762	AUX1, LAX, auxin influx carrier (AUX1 LAX family)	Auxin signaling pathway
c42191_g5	7.96722	3.66602	1.36012	TIR1, transport inhibitor response 1	Auxin signaling pathway
c42191_g2	16.3178	9.19934	4.83946	TIR1, transport inhibitor response 1	Auxin signaling pathway
c32256_g1	22.5524	80.0714	44.4832	IAA, auxin-responsive protein IAA	Auxin signaling pathway
c44513_g2	7.10438	43.0786	24.6009	IAA, auxin-responsive protein IAA	Auxin signaling pathway
c39309_g1	3.26921	1222.32	308.329	IAA, auxin-responsive protein IAA	Auxin signaling pathway
c44805_g1	14.7433	3.31306	4.69563	ARF, auxin response factor	Auxin signaling pathway
c44483_g8	44.9445	6.44251	16.2825	ARF, auxin response factor	Auxin signaling pathway
c38653_g2	28.0622	1.12981	1.78066	ARF, auxin response factor	Auxin signaling pathway
c38653_g1	49.5142	1.51505	4.02754	ARF, auxin response factor	Auxin signaling pathway
c44483_g11	20.1751	1.54862	6.39646	ARF, auxin response factor	Auxin signaling pathway
c48654_g1	33.3612	10.7063	0.143148	SAUR, SAUR family protein	Auxin signaling pathway
c34618_g1	28.0133	12.9904	7.88407	SAUR, SAUR family protein	Auxin signaling pathway
c38957_g1	22.4869	5.88594	4.929	SAUR, SAUR family protein	Auxin signaling pathway
c27145_g1	3.72715	29.2613	21.8371	GH3, auxin responsive GH3 gene family	Auxin signaling pathway
c41250_g3	108.725	0.333029	0.113701	HK, histidine kinases (cytokinin receptor)	Cytokinine signaling pathway
c44568_g1	6.73878	1.69055	2.85494	HK, histidine kinases (cytokinin receptor)	Cytokinine signaling pathway
c41250_g2	85.8713	1.57164	10.8998	HK, histidine kinases (cytokinin receptor)	Cytokinine signaling pathway
c31677_g1	7.47246	1.49603	0.0132478	HP, histidine-containing phosphotransfer	Cytokinine signaling pathway
c43429_g1	6.57711	0.315321	0.15905	HP, histidine-containing phosphotransfer	Cytokinine signaling pathway
c43429_g3	6.25472	3.51389	2.13849	HP, histidine-containing phosphotransfer	Cytokinine signaling pathway
c44388_g5	12.8907	6.04366	4.2155	HP, histidine-containing phosphotransfer	Cytokinine signaling pathway
c37582_g1	30.205	0.564229	1.18035	HP, histidine-containing phosphotransfer	Cytokinine signaling pathway
c39846_g3	86.9088	0.265345	1.20816	type-B RR, two-component response regulator ARR-B family	Cytokinine signaling pathway
c43051_g1	19.8108	4.77493	5.08515	type-B RR, two-component response regulator ARR-B family	Cytokinine signaling pathway
c42354_g10	13.7529	4.96525	4.99473	type-B RR, two-component response regulator ARR-B family	Cytokinine signaling pathway
c42224_g2	5.28639	0.574397	0.180778	type-B RR, two-component response regulator ARR-B family	Cytokinine signaling pathway
c44384_g4	65.6372	0.0206281	0.00716644	type-B RR, two-component response regulator ARR-B family	Cytokinine signaling pathway
c42304_g3	48.2777	3.24289	0.232536	type-A RR, two-component response regulator ARR-A family	Cytokinine signaling pathway
c44158_g1	28.6317	0.075533	0	type-A RR, two-component response regulator ARR-A family	Cytokinine signaling pathway
c32244_g2	11.7642	2.94991	0.965022	type-A RR, two-component response regulator ARR-A family	Cytokinine signaling pathway
c42304_g4	6.53533	0.600412	0.571741	type-A RR, two-component response regulator ARR-A family	Cytokinine signaling pathway
c40149_g1	18.0316	0.212347	0.315043	type-A RR, two-component response regulator ARR-A family	Cytokinine signaling pathway
c36581_g2	29.2178	13.4969	14.4334	GID1, gibberellin receptor GID1	Gibberellin signaling pathway
c38167_g2	65.5098	66.5288	32.3318	GID2, SLY1, F-box protein GID2	Gibberellin signaling pathway
c34912_g2	38.3877	0.106041	0.24369	DELLA, DELLA protein	Gibberellin signaling pathway
c44424_g6	48.2708	4.08453	4.9851	DELLA, DELLA protein	Gibberellin signaling pathway
c40465_g5	7.25214	1.54272	0.972885	DELLA, DELLA protein	Gibberellin signaling pathway
c26246_g2	5.09095	0.538768	24.6891	BKI1, BRI1 kinase inhibitor 1	Brassinosteroid signaling pathway
c43160_g2	15.9246	1.43292	24.6502	BRI1, brassinosteroid insensitive 1	Brassinosteroid signaling pathway
c41428_g4	21.6691	0.012224	0.46949	BSK, BR-signaling kinase	Brassinosteroid signaling pathway
c41428_g3	26.7097	5.51794	14.2267	BSK, BR-signaling kinase	Brassinosteroid signaling pathway
c24417_g1	39.163	1.62251	11.9711	BSK, BR-signaling kinase	Brassinosteroid signaling pathway
c24417_g2	36.6664	0.762502	7.01013	BSK, BR-signaling kinase	Brassinosteroid signaling pathway
c37322_g1	40.7226	2.41378	5.0659	BSK, BR-signaling kinase	Brassinosteroid signaling pathway
c41567_g3	32.3008	8.64265	8.10254	BZR1_2, brassinosteroid resistant 1/2	Brassinosteroid signaling pathway
c30376_g2	25.0407	7.35359	15.8377	BZR1_2, brassinosteroid resistant 1/2	Brassinosteroid signaling pathway
c38996_g3	3.89894	0.0666374	0.21527	CYCD3; cyclin D3, plant	Brassinosteroid signaling pathway
c38996_g5	11.8622	0.936071	1.16427	CYCD3; cyclin D3, plant	Brassinosteroid signaling pathway
c38798_g2	3.13625	0.112094	1.06769	CYCD3; cyclin D3, plant	Brassinosteroid signaling pathway
c40872_g5	1.29239	2.04077	4.10802	TCH4, xyloglucosyl transferase TCH4	Brassinosteroid signaling pathway
c40928_g1	29.9114	5.71757	11.3475	JAR1, jasmonic acid-amino synthetase	Jasmonic acid signaling pathway
c35399_g1	20.0696	8.32494	9.76397	COI-1, coronatine-insensitive protein 1	Jasmonic acid signaling pathway
c21856_g1	27.6589	1.36737	5.69177	MYC2, transcription factor MYC2	Jasmonic acid signaling pathway
c35817_g1	35.598	9.89932	2.02611	JAZ, jasmonate ZIM domain-containing protein	Jasmonic acid signaling pathway
c49007_g1	20.2576	26.5121	74.9472	PYL, abscisic acid receptor PYR/PYL family	Abscisic acid signaling pathway
c37235_g1	1.7661	107.591	145.941	PYL, abscisic acid receptor PYR/PYL family	Abscisic acid signaling pathway
c3234_g1	29.1011	2.76494	0.324067	PP2C, protein phosphatase 2C	Abscisic acid signaling pathway
c31378_g2	30.0688	9.51985	1.61883	PP2C, protein phosphatase 2C	Abscisic acid signaling pathway
c31378_g1	33.0833	12.6022	1.70311	PP2C, protein phosphatase 2C	Abscisic acid signaling pathway
c37460_g3	1.40508	20.6075	23.926	SNRK2, serine/threonine-protein kinase SRK2	Abscisic acid signaling pathway
c42311_g3	1.65861	52.9595	10.5852	ABF, ABA responsive element binding factor	Abscisic acid signaling pathway
c43901_g4	19.7404	8.59053	6.67576	CTR1, serine/threonine-protein kinase CTR1	Ethylene signaling pathway
c43992_g2	40.7659	11.5915	18.2318	EIN2, ethylene-insensitive protein 2	Ethylene signaling pathway
c44225_g1	121.445	86.0324	231.742	EIN3, ethylene-insensitive protein 3	Ethylene signaling pathway
c41674_g3	26.9114	7.41058	36.6377	ERS, ethylene receptor	Ethylene signaling pathway
c45765_g1	0.20155	0.982641	27.0589	ERF1, ethylene-responsive transcription factor 1	Ethylene signaling pathway
Carotenoid metabolism
c37040_g1	12.4156	15.1419	13.9292	LCYB, lycopene beta-cyclase
c39647_g1	1.84783	0.399992	1.52335	LCYE, lycopene epsilon-cyclase
c45204_g2	74.3801	175.252	360.415	PDS, phytoene desaturase
c44107_g3	4.03017	16.5113	77.6621	PSY, phytoene synthase
c44107_g2	2.36738	30.1924	284.018	PSY, phytoene synthase
c36518_g1	8.18657	1.68976	6.54429	VDE, violaxanthin de-epoxidase
c44360_g2	67.103	38.2345	117.606	ZDS, zeta-carotene desaturase
c42705_g7	6.77692	4.37651	6.97209	ZDS, zeta-carotene desaturase
c43296_g1	11.7271	0.547912	2.95398	ZEP, zeaxanthin epoxidase
c42205_g2	25.2769	99.7138	32.7127	Z-ISO, zeta-carotene isomerase
c38672_g1	7.08452	0.61402	0.792166	AAO3, abscisic-aldehyde oxidase
c41052_g1	194.322	6.27817	0.273182	CCD4, carotenoid cleavage dioxygenase 4
c36484_g1	0.0528158	1.78768	0.56624	CCD7, carotenoid cleavage dioxygenase 7
c36484_g2	0.0323813	1.07395	0.243305	CCD7, carotenoid cleavage dioxygenase 7
c34667_g4	0	1.38219	1.06367	NCED5, 9-cis-epoxycarotenoid dioxygenase 5
Porphyrin and chlorophyll metabolism
c37986_g1	53.9723	9.75671	14.5746	PPO, hemY, protoporphyrinogen IX oxidase
c41769_g1	53.9168	3.0287	3.82203	CHLG, chlorophyll synthase
c35240_g1	5.99586	12.8645	32.3833	hemD, uroporphyrinogen-III synthase
c40093_g2	2.91244	22.494	1.60435	CAO, chlorophyllide a oxygenase
c40093_g1	9.7199	9.69573	4.86234	CAO, chlorophyllide a oxygenase
c43551_g4	27.4181	121.343	41.3798	hemH, ferrochelatase
c43551_g3	0.126835	18.6629	8.2332	hemH, ferrochelatase
c43434_g1	24.2466	5.35903	11.6845	hemB, porphobilinogen synthase
c44753_g1	21.247	6.26326	8.50892	GltX, glutamyl-tRNA synthetase
c43591_g2	13.0666	2.80597	2.83808	HCAR, 7-hydroxymethyl chlorophyll a reductase
c43027_g2	55.1225	45.3353	92.036	PAO, pheophorbide a oxygenase
c42214_g9	39.5248	9.04445	34.656	PAO, pheophorbide a oxygenase
c43027_g4	34.3706	8.31484	33.466	PAO, pheophorbide a oxygenase
c36778_g1	6.19831	0.0131855	0	CLH2, chlorophyllase-2
c34639_g1	36.2201	5.95051	16.2803	RCCR, red chlorophyll catabolite reductase
c41374_g7	90.2892	210.331	200.333	PPH, pheophytinase
Anthocyanin biosynthesis
c30843_g1	5.65739	0.588641	2.74278	ANR, anthocyanidin reductase
c45978_g1	20.5896	3.39268	11.0023	UGT75C1, anthocyanidin 3-O-glucoside 5-O-glucosyltransferase
c43287_g4	95.7624	36.2827	3.1196	CHS2, chalcone synthase 2
c46122_g1	1.99507	0.165607	0.0606292	F3'H, flavonoid 3'-monooxygenase
c41773_g2	23.2522	2.28598	3.81445	DFR1, dihydroflavonol 4-reductase 1
c36758_g1	12.6024	1.52437	1.70132	DFR2, dihydroflavonol 5-reductase 2
c44516_g2	6.88541	0.22614	0.289763	DFR3, dihydroflavonol 6-reductase 3
c30992_g2	2.7425	0	0.0159991	DFR4, dihydroflavonol 7-reductase 4
c37552_g1	4.58717	10.7739	60.6301	F3H, flavanone 3β-hydroxylase
c41482_g3	10.3362	19.4198	20.5246	BZ1, anthocyanidin 3-O-glucosyltransferase
c1763_g1	1.73842	11.4814	15.8508	ANS, anthocyanidin synthase
c31690_g1	53.2688	138.969	165.286	4CL1, 4-coumarate-CoA ligase 1
c41195_g1	21.3519	88.4385	42.2008	F3H, flavanone 3β-hydroxylase
c38217_g1	1.88344	11.1838	5.06458	CHS1, chalcone synthase 1
c45051_g2	7.64407	531.265	238.974	F3'H, flavonoid 3'-monooxygenase
c43926_g4	19.6641	434.133	221.81	PAL2, phenylalanine ammonia-lyase 2
c39945_g1	7.90417	8.06363	3.69932	C4H1, trans-cinnamate 4-monooxygenase
c35635_g2	7.34354	14.8707	4.33968	CHI2, chalcone isomerase 2
